# Supplementary material for: A Bacteriophage Protein-Based Impedimetric Electrochemical Biosensor for the Detection of Campylobacter jejuni
Source: Biosensors (Basel). 2024 Aug 21;14(8):402. doi: 10.3390/bios14080402 (PMC11352438; doi:10.3390/bios14080402)
Supplement: Supplementary file 1 [file biosensors-14-00402-s001.zip]

Archive with 1 entries (1 files):
- biosensors-3112338-supplementary.pdf
